# Supplementary material for: Up-regulation of L Antigen Family Member 3 Associates With Aggressive Progression of Breast Cancer
Source: Front Oncol. 2021 Jan 21;10:553628. doi: 10.3389/fonc.2020.553628 (PMC7858652; doi:10.3389/fonc.2020.553628)
Supplement: Supplementary Table 1 — Clinical and pathological features of patients in TCGA and METABRIC cohort. [file DataSheet_1.xlsx]

## Sheet: Supplementary Table 1
Supplementary Table 1 Clinical and pathological features of patients in METABRIC and TCGA cohort.
METABRIC				TCGA
	level	Overall			level	Overall
N		1904		N		1093
AGE_AT_DIAGNOSIS (median [IQR])		61.77 [51.38, 70.59]		AGE_AT_DIAGNOSIS (median [IQR])		58.00 [49.00, 67.00]
OS_MONTHS (median [IQR])		115.63 [60.88, 184.73]		patient_race (%)
OS_STATUS (%)					american indian or alaska native	1 ( 0.1)
	DECEASED	1103 (58.0)			asian	61 ( 6.1)
	LIVING	800 (42.0)			black or african american	183 (18.3)
VITAL_STATUS (%)		1 ( 0.1)			white	753 (75.5)
	Died of Disease	622 (32.7)		T_STAGE (%)
	Died of Other Causes	480 (25.2)			T1	279 (25.6)
	Living	801 (42.1)			T2	633 (58.1)
T_STAGE (%)					T3	138 (12.7)
	T1	592 (31.1)			T4	40 ( 3.7)
	T2	1197 (62.9)		N_STAGE (%)
	T3	96 ( 5.0)			N0	515 (48.0)
N_STAGE (%)					N1	361 (33.6)
	N0	993 (52.2)			N2	120 (11.2)
	N1	604 (31.7)			N3	77 ( 7.2)
	N2	216 (11.3)		M_STAGE (%)
	N3	91 ( 4.8)			M0	894 (97.8)
DISEASE_STAGE (%)					M1	21 ( 2.2)
	Stage0	4 ( 0.2)		DISEASE_STAGE (%)
	Stage1	475 (25.0)			Stage1	141 (13.7)
	Stage2	800 (42.0)			Stage2	619 (60.0)
	Stage3	115 ( 6.0)			Stage3	249 (24.2)
	Stage4	9 ( 0.5)			Stage4	22 ( 2.1)
GRADE (%)				Molecular.Type (%)
	G1	165 ( 9.0)			Her2 Positive	38 (3.4)
	G2	740 (40.4)			Luminal	566 (51.7)
	G3	927 (50.6)			Triple Negative	115 (10.5)
THREEGENE (%)				ER_STATUS (%)
	Her2 Positive	127 (6.7)			indeterminate	2 ( 0.2)
	Luminal	1478 (77.5)			negative	237 (22.7)
	Triple Negative	290 (15.2)			positive	806 (77.1)
CELLULARITY (%)				PR_STATUS (%)
	High	939 (49.3)			indeterminate	4 ( 0.4)
	Low	200 (10.5)			negative	342 (32.8)
	Moderate	710 (37.3)			positive	698 (66.9)
CHEMOTHERAPY (%)				HER2_STATUS (%)
	NO	1508 (79.2)			equivocal	179 (19.6)
	YES	396 (20.8)			indeterminate	12 ( 1.3)
HORMONE_THERAPY (%)					negative	560 (61.2)
	NO	729 (38.3)			positive	164 (17.9)
	YES	1174 (61.7)		RADIATION_THERAPY (%)
RADIATION_THERAPY (%)					NO	440 (40.3)
	NO	767 (40.3)			YES	553 (50.6)
	YES	1137 (59.7)		INFERRED_MENOPAUSAL_STATE (%)
INFERRED_MENOPAUSAL_STATE (%)					Post	700 (64.0)
	Post	1493 (78.4)			Pre	230 (21.0)
	Pre	411 (21.6)
LATERALITY (%)		106 ( 5.6)
	Left	935 (49.1)
	Right	863 (45.3)
HISTOLOGICAL_SUBTYPE (%)
	Ductal/NST	1454 (77.0)
	Lobular	142 ( 7.5)
	Medullary	25 ( 1.3)
	Metaplastic	1 ( 0.1)
	Mixed	207 (11.0)
	Mucinous	22 ( 1.2)
	Other	17 ( 0.9)
	Tubular/ cribriform	21 ( 1.1)
BREAST_SURGERY (%)
	BREAST CONSERVING	755 (39.7)
	MASTECTOMY	1127 (59.2)
CANCER_TYPE_DETAILED (%)
	Breast Invasive Ductal Carcinoma	1500 (79.4)
	Breast Invasive Lobular Carcinoma	142 ( 7.5)
	Breast Invasive Mixed Mucinous Carcinoma	22 ( 1.2)
	Breast Mixed Ductal and Lobular Carcinoma	207 (11.0)
	Metaplastic Breast Cancer	1 ( 0.1)
ER_STATUS (%)
	Negative	445 (23.4)
	Positive	1459 (76.6)
HER2_STATUS (%)
	Negative	1668 (87.6)
	Positive	236 (12.4)
PR_STATUS (%)
	Negative	894 (47.0)
	Positive	1009 (53.0)

## Sheet: Supplementary Table 2
Supplementary Table 2. Univariate Cox regression of LAGE3 expression for overall survival in METABRIC breast cancer patients.
Factor	beta	HR (95% CI for HR)	z-score	p.value
pT	0.6	1.8 (1.6-2.1)	74	8.1e-18
pN	0.47	1.6 (1.5-1.7)	120	1.4e-28
Grade	0.25	1.3 (1.1-1.4)	18	1.9e-05
Stage	0.6	1.8 (1.6-2)	100	1.2e-24
ER_STATUS	-0.22	0.8 (0.68-0.95)	6.9	0.0087
HER2_STATUS	0.44	1.5 (1.3-1.9)	17	3.5e-05
PR_STATUS	-0.26	0.77 (0.67-0.89)	13	0.00032
Age	0.7	2 (1.7-2.3)	81	1.8e-19
LAGE3	0.33	1.4 (1.1-1.8)	7.5	0.0061

## Sheet: Supplementary Table 3
Supplementary Table 3. Univariate Cox regression of LAGE3 expression for disease-specific survival in METABRIC breast cancer patients.
	beta	HR (95% CI for HR)	z-score	p.value
pT	0.65	1.9 (1.6-2.3)	53	3.7e-13
pN	0.6	1.8 (1.7-2)	150	1.8e-33
Grade	0.5	1.6 (1.4-1.9)	38	6.9e-10
Stage	0.75	2.1 (1.8-2.4)	110	5.5e-25
ER_STATUS	-0.51	0.6 (0.49-0.74)	24	8.5e-07
HER2_STATUS	0.76	2.1 (1.7-2.7)	40	2.4e-10
PR_STATUS	-0.43	0.65 (0.54-0.78)	21	4.6e-06
Age	0.082	1.1 (0.9-1.3)	0.76	0.38
LAGE3	0.51	1.7 (1.3-2.2)	13	0.00038
